# Supplementary material for: Bmp4 Synexpression Gene, Sizzled, Transcription Is Collectively Modulated by Smad1 and Ventx1.1/Ventx2.1 in Early Xenopus Embryos
Source: Int J Mol Sci. 2022 Nov 1;23(21):13335. doi: 10.3390/ijms232113335 (PMC9654134; doi:10.3390/ijms232113335)
Supplement: Supplementary file 1 [file ijms-23-13335-s001.zip]

Archive with 1 entries (1 files):
- ijms-1933556-supplementary.pdf
